# Supplementary material for: Sensitivity vs Competing Proton Transfer Reactions: Addressing Key Parameters of Ion Chemistry in Ion Mobility Spectrometry
Source: J Am Soc Mass Spectrom. 2025 Aug 1;36(9):1929–39. doi: 10.1021/jasms.5c00161 (PMC12412161; doi:10.1021/jasms.5c00161)
Supplement: Supplementary file 2 [file js5c00161_si_002.xlsx]

## Sheet: H3O_to_DMF
E/N [Td]	Teff [K]	reaction_rate_coefficient [cm3/s]
1	300.061	4.85822e-09		Info: The effective temperature corresponds to H3O+
2	300.245	4.85705e-09
3	300.551	4.85511e-09
4	300.979	4.8524e-09
5	301.53	4.84892e-09
6	302.203	4.84468e-09
7	302.998	4.83969e-09
8	303.916	4.83396e-09
9	304.956	4.82749e-09
10	306.119	4.8203e-09
11	307.404	4.8124e-09
12	308.811	4.8038e-09
13	310.341	4.79453e-09
14	311.993	4.78459e-09
15	313.767	4.77399e-09
16	315.664	4.76277e-09
17	317.683	4.75094e-09
18	319.824	4.73851e-09
19	322.088	4.7255e-09
20	324.475	4.71194e-09
21	326.983	4.69785e-09
22	329.614	4.68324e-09
23	332.368	4.66813e-09
24	335.243	4.65256e-09
25	338.242	4.63653e-09
26	341.362	4.62007e-09
27	344.605	4.60321e-09
28	347.97	4.58596e-09
29	351.458	4.56834e-09
30	355.068	4.55039e-09
31	358.8	4.5321e-09
32	362.655	4.51352e-09
33	366.632	4.49465e-09
34	370.732	4.47552e-09
35	374.954	4.45615e-09
36	379.298	4.43656e-09
37	383.764	4.41676e-09
38	388.353	4.39678e-09
39	393.065	4.37662e-09
40	397.898	4.35632e-09
41	402.855	4.33589e-09
42	407.933	4.31534e-09
43	413.134	4.29468e-09
44	418.457	4.27394e-09
45	423.903	4.25313e-09
46	429.471	4.23226e-09
47	435.161	4.21135e-09
48	440.974	4.19041e-09
49	446.909	4.16945e-09
50	452.966	4.14849e-09
51	459.146	4.12753e-09
52	465.448	4.10658e-09
53	471.873	4.08567e-09
54	478.42	4.06479e-09
55	485.089	4.04395e-09
56	491.881	4.02317e-09
57	498.795	4.00246e-09
58	505.832	3.98181e-09
59	512.99	3.96124e-09
60	520.272	3.94076e-09
61	527.675	3.92037e-09
62	535.201	3.90008e-09
63	542.849	3.87989e-09
64	550.62	3.85981e-09
65	558.513	3.83985e-09
66	566.529	3.82e-09
67	574.666	3.80028e-09
68	582.927	3.78068e-09
69	591.309	3.76122e-09
70	599.814	3.74189e-09
71	608.441	3.7227e-09
72	617.191	3.70365e-09
73	626.063	3.68474e-09
74	635.057	3.66597e-09
75	644.174	3.64736e-09
76	653.413	3.62889e-09
77	662.775	3.61057e-09
78	672.259	3.59241e-09
79	681.865	3.5744e-09
80	691.594	3.55654e-09
81	701.445	3.53884e-09
82	711.418	3.52129e-09
83	721.514	3.5039e-09
84	731.732	3.48667e-09
85	742.073	3.46959e-09
86	752.536	3.45267e-09
87	763.121	3.43591e-09
88	773.829	3.41931e-09
89	784.659	3.40287e-09
90	795.611	3.38658e-09
91	806.686	3.37044e-09
92	817.883	3.35447e-09
93	829.202	3.33865e-09
94	840.644	3.32298e-09
95	852.208	3.30747e-09
96	863.895	3.29211e-09
97	875.704	3.2769e-09
98	887.635	3.26185e-09
99	899.689	3.24694e-09
100	911.865	3.23219e-09
101	924.164	3.21758e-09
102	936.585	3.20313e-09
103	949.128	3.18881e-09
104	961.794	3.17465e-09
105	974.582	3.16063e-09
106	987.492	3.14675e-09
107	1000.52	3.13301e-09
108	1013.68	3.11941e-09
109	1026.96	3.10596e-09
110	1040.36	3.09264e-09
111	1053.88	3.07946e-09
112	1067.52	3.06641e-09
113	1081.29	3.0535e-09
114	1095.18	3.04072e-09
115	1109.19	3.02807e-09
116	1123.33	3.01555e-09
117	1137.58	3.00316e-09
118	1151.96	2.9909e-09
119	1166.46	2.97876e-09
120	1181.09	2.96675e-09

## Sheet: H3O_to_ACE
E/N [Td]	Teff [K]	reaction_rate_coefficient [cm3/s]
1	300.061	3.81119e-09		Info: The effective temperature corresponds to H3O+
2	300.245	3.81031e-09
3	300.551	3.80885e-09
4	300.979	3.80681e-09
5	301.53	3.80418e-09
6	302.203	3.80099e-09
7	302.998	3.79722e-09
8	303.916	3.7929e-09
9	304.956	3.78802e-09
10	306.119	3.7826e-09
11	307.404	3.77665e-09
12	308.811	3.77017e-09
13	310.341	3.76317e-09
14	311.993	3.75568e-09
15	313.767	3.74769e-09
16	315.664	3.73923e-09
17	317.683	3.73031e-09
18	319.824	3.72094e-09
19	322.088	3.71113e-09
20	324.475	3.70091e-09
21	326.983	3.69028e-09
22	329.614	3.67927e-09
23	332.368	3.66788e-09
24	335.243	3.65614e-09
25	338.242	3.64406e-09
26	341.362	3.63165e-09
27	344.605	3.61893e-09
28	347.97	3.60593e-09
29	351.458	3.59265e-09
30	355.068	3.57911e-09
31	358.8	3.56532e-09
32	362.655	3.55131e-09
33	366.632	3.53709e-09
34	370.732	3.52267e-09
35	374.954	3.50806e-09
36	379.298	3.49329e-09
37	383.764	3.47836e-09
38	388.353	3.4633e-09
39	393.065	3.44811e-09
40	397.898	3.4328e-09
41	402.855	3.41739e-09
42	407.933	3.4019e-09
43	413.134	3.38633e-09
44	418.457	3.37069e-09
45	423.903	3.355e-09
46	429.471	3.33927e-09
47	435.161	3.3235e-09
48	440.974	3.30771e-09
49	446.909	3.29191e-09
50	452.966	3.27611e-09
51	459.146	3.2603e-09
52	465.448	3.24451e-09
53	471.873	3.22874e-09
54	478.42	3.213e-09
55	485.089	3.19729e-09
56	491.881	3.18163e-09
57	498.795	3.16601e-09
58	505.832	3.15044e-09
59	512.99	3.13494e-09
60	520.272	3.1195e-09
61	527.675	3.10412e-09
62	535.201	3.08882e-09
63	542.849	3.0736e-09
64	550.62	3.05847e-09
65	558.513	3.04341e-09
66	566.529	3.02845e-09
67	574.666	3.01358e-09
68	582.927	2.99881e-09
69	591.309	2.98414e-09
70	599.814	2.96956e-09
71	608.441	2.95509e-09
72	617.191	2.94073e-09
73	626.063	2.92647e-09
74	635.057	2.91233e-09
75	644.174	2.89829e-09
76	653.413	2.88437e-09
77	662.775	2.87056e-09
78	672.259	2.85686e-09
79	681.865	2.84328e-09
80	691.594	2.82982e-09
81	701.445	2.81647e-09
82	711.418	2.80325e-09
83	721.514	2.79014e-09
84	731.732	2.77714e-09
85	742.073	2.76427e-09
86	752.536	2.75152e-09
87	763.121	2.73888e-09
88	773.829	2.72636e-09
89	784.659	2.71396e-09
90	795.611	2.70168e-09
91	806.686	2.68952e-09
92	817.883	2.67747e-09
93	829.202	2.66555e-09
94	840.644	2.65373e-09
95	852.208	2.64204e-09
96	863.895	2.63046e-09
97	875.704	2.619e-09
98	887.635	2.60765e-09
99	899.689	2.59641e-09
100	911.865	2.58529e-09
101	924.164	2.57427e-09
102	936.585	2.56337e-09
103	949.128	2.55258e-09
104	961.794	2.5419e-09
105	974.582	2.53133e-09
106	987.492	2.52087e-09
107	1000.52	2.51051e-09
108	1013.68	2.50026e-09
109	1026.96	2.49012e-09
110	1040.36	2.48007e-09
111	1053.88	2.47014e-09
112	1067.52	2.4603e-09
113	1081.29	2.45056e-09
114	1095.18	2.44093e-09
115	1109.19	2.43139e-09
116	1123.33	2.42195e-09
117	1137.58	2.41261e-09
118	1151.96	2.40337e-09
119	1166.46	2.39422e-09
120	1181.09	2.38516e-09

## Sheet: ACE_to_DMF
E/N [Td]	Teff [K]	reaction_rate_coefficient [cm3/s]
1	300.041	3.31776e-09		Info: The effective temperature corresponds to protonated ACE
2	300.163	3.31723e-09
3	300.367	3.31634e-09
4	300.653	3.3151e-09
5	301.02	3.31352e-09
6	301.469	3.31158e-09
7	301.999	3.3093e-09
8	302.611	3.30667e-09
9	303.305	3.3037e-09
10	304.08	3.3004e-09
11	304.937	3.29676e-09
12	305.875	3.2928e-09
13	306.895	3.28851e-09
14	307.997	3.2839e-09
15	309.18	3.27897e-09
16	310.445	3.27374e-09
17	311.791	3.26821e-09
18	313.219	3.26238e-09
19	314.729	3.25626e-09
20	316.32	3.24985e-09
21	317.993	3.24317e-09
22	319.748	3.23622e-09
23	321.584	3.22901e-09
24	323.501	3.22154e-09
25	325.5	3.21383e-09
26	327.581	3.20587e-09
27	329.744	3.19768e-09
28	331.988	3.18927e-09
29	334.313	3.18065e-09
30	336.721	3.17181e-09
31	339.21	3.16277e-09
32	341.78	3.15355e-09
33	344.432	3.14413e-09
34	347.166	3.13454e-09
35	349.981	3.12479e-09
36	352.878	3.11487e-09
37	355.856	3.1048e-09
38	358.916	3.09458e-09
39	362.058	3.08422e-09
40	365.281	3.07374e-09
41	368.586	3.06313e-09
42	371.973	3.05241e-09
43	375.441	3.04158e-09
44	378.99	3.03066e-09
45	382.622	3.01963e-09
46	386.334	3.00852e-09
47	390.129	2.99733e-09
48	394.005	2.98607e-09
49	397.963	2.97474e-09
50	402.002	2.96335e-09
51	406.123	2.95191e-09
52	410.325	2.94041e-09
53	414.609	2.92888e-09
54	418.975	2.9173e-09
55	423.422	2.9057e-09
56	427.951	2.89407e-09
57	432.562	2.88241e-09
58	437.254	2.87074e-09
59	442.027	2.85906e-09
60	446.883	2.84737e-09
61	451.82	2.83568e-09
62	456.838	2.82399e-09
63	461.938	2.81231e-09
64	467.12	2.80063e-09
65	472.383	2.78897e-09
66	477.728	2.77733e-09
67	483.155	2.7657e-09
68	488.663	2.7541e-09
69	494.252	2.74253e-09
70	499.924	2.73099e-09
71	505.677	2.71948e-09
72	511.511	2.708e-09
73	517.427	2.69657e-09
74	523.425	2.68517e-09
75	529.504	2.67382e-09
76	535.665	2.66251e-09
77	541.908	2.65125e-09
78	548.232	2.64004e-09
79	554.637	2.62888e-09
80	561.125	2.61778e-09
81	567.694	2.60673e-09
82	574.344	2.59573e-09
83	581.076	2.58479e-09
84	587.89	2.57392e-09
85	594.785	2.5631e-09
86	601.762	2.55235e-09
87	608.821	2.54165e-09
88	615.961	2.53103e-09
89	623.183	2.52046e-09
90	630.486	2.50996e-09
91	637.871	2.49953e-09
92	645.338	2.48917e-09
93	652.886	2.47887e-09
94	660.515	2.46865e-09
95	668.227	2.45849e-09
96	676.02	2.4484e-09
97	683.894	2.43838e-09
98	691.85	2.42843e-09
99	699.888	2.41856e-09
100	708.007	2.40875e-09
101	716.208	2.39902e-09
102	724.491	2.38935e-09
103	732.855	2.37976e-09
104	741.301	2.37024e-09
105	749.828	2.36079e-09
106	758.437	2.35141e-09
107	767.128	2.34211e-09
108	775.9	2.33287e-09
109	784.754	2.32371e-09
110	793.689	2.31462e-09
111	802.706	2.3056e-09
112	811.805	2.29665e-09
113	820.985	2.28778e-09
114	830.246	2.27897e-09
115	839.59	2.27023e-09
116	849.015	2.26157e-09
117	858.521	2.25297e-09
118	868.11	2.24444e-09
119	877.779	2.23599e-09
120	887.531	2.2276e-09
